# Supplementary material for: Coxsackievirus B3-Induced m6A Modification of RNA Enhances Viral Replication via Suppression of YTHDF-Mediated Stress Granule Formation
Source: Microorganisms. 2024 Oct 26;12(11):2152. doi: 10.3390/microorganisms12112152 (PMC11596310; doi:10.3390/microorganisms12112152)
Supplement: Supplementary file 1 [file microorganisms-12-02152-s001.zip]

Archive with 1 entries (1 files):
- microorganisms-3281340-supplementary.pdf
